# Supplementary material for: Automating Speech Audiometry in Quiet and in Noise Using a Deep Neural Network
Source: Biology (Basel). 2025 Feb 12;14(2):191. doi: 10.3390/biology14020191 (PMC11851792; doi:10.3390/biology14020191)
Supplement: Supplementary file 1 [file biology-14-00191-s001.zip]

Archive with 1 entries (1 files):
- biology-3433727-supplementary.pdf
